# Supplementary material for: A Radiomic Approach for Evaluating Intra-Subgroup Heterogeneity in SHH and Group 4 Pediatric Medulloblastoma: A Preliminary Multi-Institutional Study
Source: Cancers (Basel). 2024 Jun 18;16(12):2248. doi: 10.3390/cancers16122248 (PMC11201623; doi:10.3390/cancers16122248)
Supplement: Supplementary file 1 [file cancers-16-02248-s001.zip]

Archive with 1 entries (1 files):
- cancers-3057972-supplementary.pdf
